# Supplementary material for: Dysregulated endothelial cell markers in systemic lupus erythematosus: a systematic review and meta-analysis
Source: J Inflamm (Lond). 2023 May 16;20:18. doi: 10.1186/s12950-023-00342-1 (PMC10189957; doi:10.1186/s12950-023-00342-1)
Supplement: Supplementary file 3 — Additional file 3. Quality assessment overview. [file 12950_2023_342_MOESM3_ESM.xlsx]

## Sheet: Blad1
Article title	Study type	1. Was the research question or objective in this paper clearly stated and appropriate?	2. Was the study population clearly specified and defined?	3. Did the authors include a sample size justification?	4. Were controls selected or recruited from the same or similar population that gave rise to the cases (including the same timeframe)?	5. Were the definitions, inclusion and exclusion criteria, algorithms or processes used to identify or select cases and controls valid, reliable, and implemented consistently across all study participants?	6. Were the cases clearly defined and differentiated from controls?	7. If less than 100 percent of eligible cases and/or controls were selected for the study, were the cases and/or controls randomly selected from those eligible?	8. Was there use of concurrent controls?	9. Were the investigators able to confirm that the exposure/risk occurred prior to the development of the condition or event that defined a participant as a case?	10. Were the measures of exposure/risk clearly defined, valid, reliable, and implemented consistently (including the same time period) across all study participants?	11. Were the assessors of exposure/risk blinded to the case or control status of participants?	12. Were key potential confounding variables measured and adjusted statistically in the analyses? If matching was used, did the investigators account for matching during study analysis?			Total
K. Egerer, E. Feist, U. Rohr, A. Pruss, G. R. Burmester and T. Dorner	Case control	Yes	Yes	No	Yes	Yes	Yes	NA	NA	Yes	No	NA	Yes			7
J. Font, P. Pizcueta, M. Ramos-Casals, R. Cervera, M. García-Carrasco, M. Navarro, M. Ingelmo and P. Engel	Case control	Yes	Yes	No	Yes	Yes	Yes	NA	NA	Yes	Yes	NA	No			7
C. J. M. Frijns, R. H. W. M. Derksen, G. De Groot Ph, A. Algra and R. Fijnheer	Case control	Yes	Yes	Yes	NR	No	No	NA	NA	Yes	Yes	NA	Yes			6
R. Clancy, G. Marder, V. Martin, H. M. Belmont, S. B. Abramson and J. Buyon	Case control	Yes	No	No	NR	No	Yes	NA	NA	NR	No	NA	NR			2
M. Nagahama, S. Nomura, Y. Ozaki, C. Yoshimura, H. Kagawa and S. Fukuhara	Case control	Yes	Yes	No	NR	Yes	Yes	NA	NA	Yes	NR	NA	No			5
C. Navarro, L. Candia-Zúñiga, L. H. Silveira, V. Ruiz, M. Gaxiola, M. C. Avila and M. C. Amigo	Case control	Yes	Yes	No	Yes	Yes	Yes	NA	NA	Yes	Nr	NA	No			6
E. Robak, A. Woźniacka, A. Sysa-Jȩdrzejowska, H. Stȩpień and T. Robak	Case control	Yes	Yes	No	Yes	Yes	Yes	NA	NA	Yes	NR	NA	Yes			7
R. A. Sari, S. Taysi, F. Erdem, O. Yilmaz, S. Keles, A. Kiziltunc, A. R. Odabas and R. Cetinkaya	Case control	Yes	twijfel	NR	NR	Yes	Yes	NA	NA	Yes	No	NA	NR			4
C. Y. Ho, C. K. Wong, E. K. Li, L. S. Tam and C. W. K. Lam	Case control	Yes	Yes	No	Yes	Yes	Yes	NA	NA	Yes	Yes	NA	Yes			8
E. Robak, A. Sysa-Jȩdrzejewska and T. Robak	Cross-sectional	Yes	Yes	No	NR	Yes	Yes	NA	NA	Yes	Yes	NA	Yes			7
T. Wais, W. Fierz, T. Stoll and P. M. Villiger	Case control	Yes	Yes	No	Yes	Yes	Yes	Yes	NA	Yes	Yes	NA	NR			8
Y. M. El-Gamal, N. M. Heshmat, T. H. El-Kerdany and A. F. Fawzy	Case control	Yes	Yes	No	Yes	Yes	Yes	NA	NA	Yes	Yes	NA	Yes			8
A. Mak, B. M. Y. Cheung, C. C. Mok, R. Leung and C. S. Lau	Case control	Yes	Yes	No	Yes	Yes	Yes	NA	NA	Yes	Yes	NA	Yes			8
A. A. Sabry, S. R. Elbasyouni, A. M. Kalil, M. Abdel-Rahim, T. Mohsen and A. Sleem	Case control	Yes	Yes	No	Yes	No	Yes	NA	NA	No	Yes	NA	NA			5
N. M. Heshmat and T. H. El-Kerdany	Case control	Yes	Yes	No	Yes	Yes	Yes	NA	NA	Yes	No	NA	Yes			7
A. Kuryliszyn-Moskal, P. A. Klimiuk, S. Sierakowski and M. Ciołkiewicz	Case control	Yes	Yes	No	Yes	Yes	Yes	NA	NA	Yes	Yes	NA	Yes			8
A. Sabry, H. Sheashaa, A. El-Husseini, K. El-Dahshan, M. Abdel-Rahim and S. R. Elbasyouni	Case control	Yes	Yes	No	Yes	Yes	Yes	NA	NA	Yes	Yes	NA	No			7
F. F. Ibrahim, H. M. Draz and H. H. Al Sherbeni	Case control	Yes	Yes	No	Yes	Yes	Yes	NA	NA	Yes	No	NA	NA			6
A. Kuryliszyn-Moskal, P. A. Klimiuk, M. Ciolkiewicz and S. Sierakowski	Case control	Yes	Yes	No	Yes	Yes	Yes	NA	NA	Yes	Yes	NA	Yes			8
H. L. Nienhuis, K. De leeuw, J. Bijzet, A. Smit, C. G. Schalkwijk, R. Graaff, C. G. Kallenberg and M. Bijl	Case control	Yes	Yes	No	Yes	Yes	Yes	NA	NA	Yes	Yes	NA	NA			7
M. Akbarian, F. Gharibdoost, M. Hadjaliloo, A. Nadji, A. R. Jamshidi, F. Shahram, M. Akhlaghi, S. Khosravi, S. Almasi and F. Davatchi	Case control	Yes	Yes	No	Yes	Yes	Yes	NA	NA	Yes	Yes	NA	No			7
J. R. Batuca, P. R. J. Ames, M. Amaral, C. Favas, D. A. Isenberg and J. Delgado Alves	Case control	Yes	Yes	No	Yes	Yes	Yes	No	NA	Yes	No	NA	Yes			7
B. M. Colombo, F. Cacciapaglia and M. Puntoni	Case control	Yes	Yes	No	Yes	Yes	Yes	NA	NA	Yes	No	NA	Yes			7
N. S. Elhelaly, I. M. Elhawary, I. A. A. Alaziz, M. I. A. Alsalam, H. M. Elfishawy and M. M. Sherif	Case control	Yes	Yes	No	Yes	Yes	Yes	NA	NA	Yes	No	NA	No			6
A. Hrycek, J. Janowska and P. Cieślik		Yes	Yes	No	NR	Yes	Yes	NA	NA	Yes	No	NA	Yes			6
P. Kümpers, S. David, M. Haubitz, J. Hellpap, R. Horn, V. Bröcker, M. Schiffer, H. Haller and T. Witte	Case control	Yes	Yes	No	No	Yes	Yes	NA	NA	Yes	No	NA	Yes			6
A. Kuryliszyn-Moskal, M. Ciolkiewicz, P. A. Klimiuk and S. Sierakowski	Cross-sectional	Yes	Yes	No	Yes	Yes	Yes	NA	NA	Yes	Yes	NA	Yes			8
M. W. Boehme and W. Stremmel	Cross-sectional	Yes	Yes	No	NR	Yes	Yes	NA	NA	Yes	No	NA	NA			5
T. A. Gheita, D. M. Abdel Rehim, S. A. Kenawy and H. A. Gheita	Case control	Yes	Yes	No	Yes	Yes	Yes	NR	NR	Yes	Yes	NA	No			7
K. J. Kim, J. Y. Kim, I. W. Baek, W. U. Kim and C. S. Cho	Case control	Yes	Yes	No	Yes	Yes	Yes	NR	NR	Yes	Yes	NA	No			7
H. A. Moneib, S. A. M. Salem, D. G. Aly, H. T. M. Khedr, H. A. Wafaey and H. E. Hassan	Case control	Yes	Yes	No	Yes	Yes	Yes	NR	NR	Yes	Yes	NA	No			7
A. K. Panda, J. R. Parida, R. Tripathy, S. S. Pattanaik, B. Ravindran and B. K. Das	Case control	Yes	Yes	No	Yes	Yes	Yes	NR	NR	Yes	Yes	NA	No			7
G. Toldi, B. Szalay, G. Beko, M. Bocskai, M. Deák, L. Kovács, B. Vásárhelyi and A. Balog	Case control	Yes	Yes	No	Yes	Yes	Yes	NR	NR	Yes	Yes	NA	No			7
S. S. Koca, F. Akbas, M. Ozgen, S. Yolbas, N. Ilhan, B. Gundogdu and A. Isik	Case control	Yes	Yes	No	Yes	Yes	Yes	NR	NR	Yes	Yes	NA	No			7
M. J. Santos, D. Carmona-Fernandes, H. Canhao, J. Canas da Silva, J. E. Fonseca and V. Gil	Case control	Yes	Yes	No	Yes	Yes	Yes	NR	NR	Yes	Yes	NA	Yes			8
P. Cies̈lik and A. Hrycek	Case control	Yes	Yes	No	Yes	Yes	Yes	NR	NR	Yes	Yes	NA	Yes			8
E. Robak, M. Kierstan, B. Cebula, A. Krawczynska, A. Sysa-Jedrzejowska, A. Wierzbowska, P. Smolewski and T. Robak	Case control	Yes	Yes	No	Yes	Yes	Yes	NR	NR	Yes	Yes	NA	No			7
M. Elshal, A. Abdelaziz, A. Abbas, K. Mahmoud, H. Fathy, S. E. Mongy, S. El-Basyuoni, H. Ahmed and P. McCoy	Case control	Yes	Yes	No	Yes	Yes	Yes	NR	NR	Yes	Yes	NA	No			7
E. Robak, L. Kulczycka-Siennicka, Z. Gerlicz, M. Kierstan, A. Korycka-Wolowiec and A. Sysa-Jedrzejowska	Case control	Yes	Yes	No	Yes	Yes	Yes	NR	NR	Yes	Yes	NA	No			7
L. Zhou, G. Lu, L. Shen, L. Wang and M. Wang	Case control	Yes	Yes	No	Yes	Yes	Yes	NR	NR	Yes	NR	NA	No			6
L. Gu, L. Xu, X. Zhang, W. Tan, H. Wang and M. Zhang	Case control	Yes	Yes	No	Yes	Yes	Yes	NR	NR	Yes	Yes	NA	No			7
I. H. Bassyouni, R. El-Shazly, G. S. Azkalany, A. Zakaria and R. H. Bassyouni	Case control	Yes	Yes	No	Yes	Yes	Yes	NR	NR	Yes	Yes	NA	No			7
D. Abbas, Y. Ezzat, E. Hamdy and M. Gamil	Case control	Yes	Yes	No	Yes	Yes	Yes	NR	NR	Yes	Yes	NA	No			7
D. Shah, A. Wanchu and A. Bhatnagar	Case control	Yes	Yes	No	Yes	Yes	Yes	NR	NR	Yes	Yes	NA	No			7
F. M. Attia, A. Maaty and F. A. Kalil	Case control	Yes	Yes	No	Yes	Yes	Yes	NR	NR	Yes	Yes	NA	No			7
Z. Vadasz, T. Haj, K. Halasz, I. Rosner, G. Slobodin, D. Attias, A. Kessel, O. Kessler, G. Neufeld and E. Toubi	Case control	Yes	Yes	No	Yes	Yes	Yes	NR	NR	Yes	NR	NA	No			6
A. N. Abou-Raya, M. A. N. Kamel, E. A. G. Sayed and A. A. H. El-Sharkawy	Case control	Yes	Yes	No	Yes	Yes	Yes	NR	NR	Yes	Yes	NA	No			7
M. K. Salama, F. M. Taha, M. Safwat, H. E. A. Darweesh and M. E. Basel	Case control	Yes	Yes	No	Yes	Yes	Yes	NR	NR	Yes	Yes	NA	No			7
J. Liu, X. Wang, X. Yang, Q. Yan, S. Wang and W. Han	Case control	Yes	Yes	No	Yes	Yes	Yes	NR	NR	Yes	NR	NA	No			6
J. Y. Choe and S. K. Kim	Case control	Yes	Yes	No	Yes	Yes	Yes	NR	NR	Yes	Yes	NA	No			7
H. Mahayidin, N. K. Yahya, W. S. Wan Ghazali, A. Mohd Ismail and W. Z. Wan Ab Hamid	Case control	Yes	Yes	No	Yes	Yes	Yes	NR	NR	Yes	Yes	NA	No			7
S. Martin-Rodriguez, J. C. Reverter, D. Tàssies, G. Espinosa, M. Heras, M. Pino, G. Escolar and M. Diaz-Ricart	Case control	Yes	Yes	No	Yes	Yes	Yes	NR	NR	Yes	NR	NA	No			6
C. P. Chung, M. J. Ormseth, M. A. Connelly, A. Oeser, J. F. Solus, J. D. Otvos, P. Raggi and C. M. Stein	case control	Yes	Yes	No	Yes	Yes	Yes	NR	NR	Yes	NR°	NA	Yes			7
T. Wu, H. Ding, J. Han, C. Arriens, C. Wei, W. Han, C. Pedroza, S. Jiang, J. Anolik, M. Petri, I. Sanz, R. Saxena and C. Mohan	case control	Yes	Yes	No	Yes	Yes	Yes	NR	NR	Yes	NR°	NA	No			6
A. Icli, E. Cure, M. C. Cure, A. U. Uslu, S. Balta, D. P. Mikhailidis, C. Ozturk, S. Arslan, D. Saklz, M. Sahin and A. Kucuk	case control	Yes	Yes	No	Yes	Yes	Yes	NR	NR	Yes	Yes	NA	Yes			7
L. Guo, X. Lu, Y. Wang, C. Bao and S. Chen	case control	Yes	Yes	No	Yes	Yes	Yes	NR	NR	Yes	NR°	NA	No			6
S. Sahin, A. Adrovic, K. Barut, S. Durmus, R. Gelisgen, H. Uzun and O. Kasapcopur	case control	Yes	Yes	No	Yes	Yes	Yes	Yes	NR	Yes	Yes	NA	Yes			9
H. Tydén, C. Lood, B. Gullstrand, C. T. Nielsen, N. H. H. Heegaard, R. Kahn, A. Jönsen and A. A. Bengtsson	case control	Yes	Yes	No	Yes	Yes	Yes	NR	NR	Yes	Yes	NA	Yes			8
L. F. da Rosa Franchi Santos, N. P. Stadtlober, L. G. Costa Dall'Aqua, B. M. Scavuzzi, P. M. Guimarães, T. Flauzino, M. A. Batisti Lozovoy, T. V. Mayumi Iriyoda, E. M. Vissoci Reiche, I. Dichi, M. Maes and A. Colado Simão	case control	Yes	Yes	No	No	Yes	Yes	NR	No	Yes	NR°	NA	Yes			6
S. Demir, G. Erten, B. Artım-Esen, Y. Şahinkaya, Ö. Pehlivan, N. Alpay-Kanıtez, G. Deniz and M. Inanç	case control	Yes	Yes	No	Yes	Yes	Yes	NR	NR	Yes	Yes	NA	Yes			8
M. Hajialilo, P. Tayari, A. Ghorbanihaghjo, A. Khabbazi, A. Malek Mahdavi and N. Rashtchizadeh	case control	Yes	Yes	No	Yes	Yes	Yes	Yes	NR	Yes	Yes	NA	Yes			9
C. X. Zhang, L. Cai, K. Shao, J. Wu, W. Zhou, L. F. Cao and T. X. Chen	case control	Yes	Yes	No	Yes	Yes	Yes	NR	NR	Yes	Yes	NA	No			7
V. Živković, T. Cvetković, B. Mitić, B. Stamenković, S. Stojanović, B. Radovanović-Dinić and V. Jurišić	case control	Yes	Yes	No	Yes	Yes	Yes	NR	NR	Yes	Yes	NA	No			7
U. Hardt, A. Larsson, I. Gunnarsson, R. M. Clancy, M. Petri, J. P. Buyon, G. J. Silverman, E. Svenungsson and C. Grönwall	case control	Yes	Yes	No	Yes	Yes	Yes	NR	NR	Yes	NR°	NA	Yes			7
L. C. V. Alves, M. G. Carvalho, F. F. C. Nunes, E. A. Reis, G. A. Ferreira, D. C. Calderaro, J. S. Carvalho, P. M. Pádua, W. B. Cicarini, I. M. Gondim, L. F. Ferreira, T. M. P. D. Guimarães and V. P. C. P. Toledo	case control	Yes	Yes	No	Yes	Yes	Yes	Yes	NR	Yes	Yes	NA	No			8
I. Cavazzana, S. Piantoni, E. Sciatti, M. Fredi, M. Taraborelli, I. Bonadei, P. Airò, M. Metra, A. Tincani, F. Franceschini and E. Vizzardi	case control	Yes	Yes	No	Yes	Yes	Yes	Yes	NR	Yes	Yes	NA	No			8
I. I. El-Gazzar, S. E. Ibrahim, W. S. El-Sawy, H. M. Fathi and A. H. Eissa	case control	Yes	Yes	No	Yes	Yes	Yes	NR	NR	Yes	Yes	NA	Yes			8
G. A. Hegazy, O. Shaker, S. Sayed, A. A. Elzaher, K. Fathy, I. Wahby, A. Elsamanoudy and H. N. Mustafa	case control	Yes	Yes	Yes	Yes	Yes	Yes	NR ('enrolled equal'?)	NR	Yes	Yes	NA	No			8
W. F. Lee, C. Y. Wu, H. Y. Yang, W. I. Lee, L. C. Chen, L. S. Ou and J. L. Huang	case control	Yes	Yes	No	Yes	Yes	Yes	NR	NR	Yes	Yes	NA	No			7
G. A. Ramirez, P. Rovere-Querini, M. Blasi, S. Sartorelli, M. C. Di Chio, M. Baldini, R. De Lorenzo, E. P. Bozzolo, R. Leone, A. Mantovani, A. A. Manfredi and E. Tombetti	case control	Yes	Yes	No	NR	Yes	Yes	Yes	NR	Yes	Yes	NA	Yes			8
H. Tydén, C. Lood, A. Jönsen, B. Gullstrand, R. Kahn, P. Linge, S. B. Kumaraswamy, B. Dahlbäck and A. A. Bengtsson	case control	Yes	Yes	No	NR	Yes	Yes	Yes	NR	Yes	Yes	NA	Yes			8
J. N. Jones Buie, D. P. Jenkins, R. Muise-Helmericks and J. C. Oates	case control	Yes	Yes	No	NR	Yes	Yes?	NR	NR	Yes	Yes	NA	No			7
P. Wojdasiewicz, A. Wajda, E. Haładyj, K. Romanowska-Próchnicka, A. Felis-Giemza, J. Nałęcz-Janik, M. Walczyk, M. Olesińska, B. Tarnacka and A. Paradowska-Gorycka	case control	Yes	Yes	No	Yes	Yes	Yes	NR	NR	Yes	Yes	NA	No			7
S. Mirioglu, S. Cinar, H. Yazici, Y. Ozluk, I. Kilicaslan, A. Gul, L. Ocal, M. Inanc and B. Artim-Esen	case control	Yes	Yes	No	NR	Yes	Yes	NR	NR	Yes	Yes	NA	Yes			7
D. Sagar, R. Gaddipati, E. L. Ongstad, N. Bhagroo, L. L. An, J. Wang, M. Belkhodja, S. Rahman, Z. Manna, M. A. Davis, S. Hasni, R. Siegel, M. Sanjuan, J. Grimsby, R. Kolbeck, S. Karathanasis, G. P. Sims and R. Gupta	case control	Yes	Yes	No	NR	Yes	Yes	NR	NR	Yes	Yes	NA	Yes			7
W. B. Cicarini, R. C. F. Duarte, K. S. Ferreira, C. D. M. G. Loures, R. V. Consoli, C. L. S. Neiva, P. M. de Pádua, F. F. C. Nunes, L. C. V. Alves, E. A. Reis, C. C. Moreira, T. M. P. D. Guimarães, V. D. P. C. P. de Toledo and M. D. G. Carvalho	case control	Yes	Yes	No	Yes	Yes	Yes	NR	NR	Yes	Yes	NA	Yes			8
Yu Asanuma, Cecilia P Chung, Annette Oeser, Ayumi Shintani, Eran Stanley, Paolo Raggi and C Michael S	case control	Yes	Yes	No	Yes	Yes	Yes	NR	NR	Yes	Yes	NA	Yes			8
Nobuyuki Yajima 1, Tsuyoshi Kasama, Takeo Isozaki, Tsuyoshi Odai, Mizuho Matsunawa, Masao Negishi, Hirotsugu Ide, Yosuke Kameoka, Shunsei Hirohata, Mitsuru Adachi	Case control	Yes	Yes	No	Yes	Yes	Yes	NR	NR	Yes	NR	NA	Yes			7
Thelma L Skare 1, Renato Nisihara 2, Gabriela P Ramos 1, Shirley R R Utiyama 3, Iara Messias-Reason 3	letter to editor; case control	Yes	Yes	No	Yes	Yes	Yes	NR	NR	Yes	Yes	NA	Yes			8
Roberto Assandri, 1 , * Marta Monari, 1 Anna Colombo, 2 Alessandra Dossi, 3 and Alessandro Montanelli 3	Case control	Yes	Yes	No	Yes	Yes	Yes	NR	NR	Yes	NR	NA	Yes			7
Parker	Case control, longitudinal	Yes	Yes	Yes	Yes	Yes	Yes	NR	NR	Yes	Yes	NA	Yes			9
Article title	Study type	1. Was the research question or objective in this paper clearly stated?	2. Was the study population clearly specified and defined?	3. Was the participation rate of eligible persons at least 50%?	4. Were all the subjects selected or recruited from the same or similar populations (including the same time period)? Were inclusion and exclusion criteria for being in the study prespecified and applied uniformly to all participants?	5. Was a sample size justification, power description, or variance and effect estimates provided?	6. For the analyses in this paper, were the exposure(s) of interest measured prior to the outcome(s) being measured?	7. Was the timeframe sufficient so that one could reasonably expect to see an association between exposure and outcome if it existed?	8. For exposures that can vary in amount or level, did the study examine different levels of the exposure as related to the outcome (e.g., categories of exposure, or exposure measured as continuous variable)?	9. Were the exposure measures (independent variables) clearly defined, valid, reliable, and implemented consistently across all study participants?	10. Was the exposure(s) assessed more than once over time?	11. Were the outcome measures (dependent variables) clearly defined, valid, reliable, and implemented consistently across all study participants?	12. Were the outcome assessors blinded to the exposure status of participants?	13. Was loss to follow-up after baseline 20% or less?	14. Were key potential confounding variables measured and adjusted statistically for their impact on the relationship between exposure(s) and outcome(s)?	Total
M. H. Al-Maini, J. D. Mountz, H. A. Al-Mohri, E. M. El-Ageb, B. M. Al-Riyami, K. L. Svenson, T. Zhou and E. R. Richens	Cross-sectional	Yes	Yes	No	No	Yes	No	NA	NA	Yes	Yes	NA	NA	Yes	NR	6
M. W. J. Boehme, U. Raeth, P. R. Galle, W. Stremmel and W. A. Scherbaum	Prospective observational study	Yes	Yes	NA	Yes	No	Yes	Yes	Yes	Yes	Yes	Yes	NA	Yes	Yes	11
P. Horák, V. Ščudla, Z. Heřmanová, Z. Pospíšil, L. Faltýnek, M. Budíková and L. Kusá	Prospective observational study	Yes	Yes	Yes	Yes	No	Yes	NR	Yes	Yes	Yes	Yes	NA	Yes	NR	10
E. Robak, A. Sysa-Jȩdrzejewska and T. Robak	Cross-sectional	Yes	Yes	No	NR	Yes	Yes	NA	NA	Yes	Yes	NA	Yes	Yes	Yes	9
E. C. Somers, W. Marder, M. J. Kaplan, R. D. Brook and W. J. McCune	Cross-sectional	Yes	Yes	NA	Yes	No	Yes	Yes	Yes	Yes	No	Yes	NA	NA	No	8
I. E. M. Bultink, T. Teerlink, J. A. Heijst, B. A. C. Dijkmans and A. E. Voskuyl	Cross-sectional	Yes	Yes	NA	Yes	No	Yes	Yes	NR	Yes	No	Yes	NA	NA	Yes	8
R. V. Curiel, R. Bhagati, L. Basavaraju, D. Norton, J. Katz, E. Haile and A. Weinstein	Prospective observational study	Yes	Yes	NA	Yes	No	Yes	Yes	Yes	Yes	Yes	Yes	NA	Yes	Yes	11
E. El-serougy, H. H. Ahmed, M. M. Kamal and M. H. Niazy	Cross sectional	Yes	Yes	NA	Yes	NR	Yes	NR	NA	Yes	NA	Yes	NA	NA	No	6
A. L. Bărbulescu, A. F. Vreju, A. M. Bugă, R. E. Sandu, C. Criveanu, D. R. Tudoraşcu, I. A. Gheonea and P. L. Ciurea	Cross sectional	Yes	Yes	NA	Yes	NR	Yes	NR	NA	Yes	NA	Yes	NA	NA	No	6
H. A. Kim, J. Y. Nam, J. Y. Jeon, J. M. An, J. Y. Jung, C. B. Bae and C. H. Suh	Cross sectional	Yes	Yes	Yes	Yes	NR	Yes	NR	Yes	Yes	Yes	Yes	NA	No	No	9
A. Tanaka, H. Tsukamoto, H. Mitoma, C. Kiyohara, N. Ueda, M. Ayano, S. Ohta, Y. Inoue, Y. Arinobu, H. Niiro, T. Horiuchi and K. Akashi	Cross sectional	Yes	Yes	Yes	Yes	no	Yes	NR	Yes	Yes	Yes	Yes	NA	Yes	No	10
M. A. Elwy, Z. A. Galal and H. E. Hasan	Cross sectional	Yes	Yes	Yes	Yes	NR	Yes	Yes	Yes	Yes	Yes	Yes	NA	No	No	10
M. Ciołkiewicz, A. Kuryliszyn-Moskal and P. A. Klimiuk	Cross sectional	Yes	Yes	NR	Yes	NR	Yes	NR	Yes	Yes	No	Yes	NA	NA	No	7
K. de Leeuw, A. J. Smit, E. de Groot, A. M. van Roon, C. G. Kallenberg and M. Bijl	prospective observational study	Yes	Yes	NR	Yes	NR	Yes	NR	Yes	Yes	Yes	Yes	NA	Yes	Yes	10
P. Migliorini, C. Anzilotti, F. Pratesi, P. Quattroni, M. Bargagna, C. A. Dinarello and D. Boraschi	prospective observational study	Yes	Yes	NR	Yes	NR	Yes	NR	Yes	NR	Yes	Yes	NA	No	No	7
*NR = Not Reported
**NA = Not Assessed
