# Supplementary material for: Dysregulated endothelial cell markers in systemic lupus erythematosus: a systematic review and meta-analysis
Source: J Inflamm (Lond). 2023 May 16;20:18. doi: 10.1186/s12950-023-00342-1 (PMC10189957; doi:10.1186/s12950-023-00342-1)
Supplement: Supplementary file 4 — Additional file 4. Table showing the statistical methods and reported correlations of individual markers selected for meta-analysis, as well as the P-value calculations for overall correlation coefficients. [file 12950_2023_342_MOESM4_ESM.xlsx]

## Sheet: Table S4 overview
VCAM-1 (2 Pearson, 6 Spearman out of 26 studies)
Authors	Year	Title	Sample size patients	Disease activity measure	Type of reported correlation(s)	(Reported) correlation coefficient (rho or r)	CI LL (for rho or r)	CI UL (for rho or r)	Correlation (Fisher's z)	(Reported) p-value	Remark(s)
Boehme et al.	2000	Serum thrombomodulin - A reliable marker of disease activity in systemic lupus erythematosus (SLE): Advantage over established serological parameters to indicate disease activity	30	Yes, SLAM	Pearson	0.254	-0.133126	0.57388	0.259684	<0,0001
Frijns et al.	2001	Lupus anticoagulant and history of thrombosis are not associated with persistent endothelial cell activation in systemic lupus erythematosus	76	SLEDAI	Multivariate regression analysis	N.A.	N.A.	N.A.	N.A.	N.A.	Not included for meta-analysis because no Pearson or Spearman correlation reported
Nagahama et al.	2001	Platelet activation markers and soluble adhesion molecules in patients with systemic lupus erythematosus	22	-	N.A.	N.A.	N.A.	N.A.	N.A.	N.A.	Not included for meta-analysis because no Pearson or Spearman correlation reported
Horak et al.	2001	Clinical utility of selected disease activity markers in patients with systemic lupus erythematosus	52	Yes, ECLAM	Pearson	0.55	0.319943	0.71881	0.618381	0.0003
Navarro et al.	2002	Vascular endothelial growth factor plasma levels in patients with systemic lupus erythematosus and primary antiphospholipid syndrome	28	-	N.A.	N.A.	N.A.	N.A.	N.A.	N.A.	Not included for meta-analysis because no Pearson or Spearman correlation reported
Ho et al.	2003	Elevated plasma concentrations of nitric oxide, soluble thrombomodulin and soluble vascular cell adhesion molecule-1 in patients with systemic lupus erythematosus	73	Yes, SLEDAI	Spearman	0.694	0.549292	0.798296	0.855631	<0,0001
Wais et al.	2003	Subclinical disease activity in systemic lupus erythematosus: Immunoinflammatory markers do not normalize in clinical remission	57	Yes, BILAG	Spearman	-0.5	-0.67611	-0.269848	-0.549306	0.71
Nienhuis et al.	2008	Skin autofluorescence is increased in systemic lupus erythematosus but is not reflected by elevated plasma levels of advanced glycation endproducts	10	Yes, SLEDAI	N.A.	N.A.	N.A.	N.A.	N.A.	N.A.	Not included for meta-analysis because no Pearson or Spearman correlation reported
Batuca et al.	2009	Anti-atherogenic and anti-inflammatory properties of high-density lipoprotein are affected by specific antibodies in systemic lupus erythematosus	77	Yes, BILAG	Spearman	N.A.	N.A.	N.A.	N.A.	N.A.	Not included for meta-analysis because no Spearman correlation coefficient reported
Kümpers et al.	2009	The Tie2 receptor antagonist angiopoietin 2 facilitates vascular inflammation in systemic lupus erythematosus	43	Yes, SLEDAI	Spearman	N.A.	N.A.	N.A.	N.A.	N.A.	Not included for meta-analysis because no Spearman correlation coefficient reported
Robak et al.	2009	Circulating endothelial cells and angiogenic proteins in patients with systemic lupus erythematosus	61	Yes, SLAM	N.A.	N.A.	N.A.	N.A.	N.A.	N.A.	Not included for meta-analysis because no Pearson or Spearman correlation reported
De Leeuw et al.	2009	Longitudinal study on premature atherosclerosis in patients with systemic lupus erythematosus	74	Yes, SLEDAI	N.A.	N.A.	N.A.	N.A.	N.A.	N.A.	Not included for meta-analysis because no Pearson or Spearman correlation reported
Elwy et al.	2010	Immunoinflammatory markers and disease activity in systemic lupus erythematosus: something old, something new	43	Yes, BILAG	N.A.	N.A.	N.A.	N.A.	N.A.	N.A.	Not included for meta-analysis because no Pearson or Spearman correlation reported
Santos et al.	2012	Early vascular alterations in SLE and RA patients--a step towards understanding the associated cardiovascular risk	127	Yes, SLEDAI	Spearman	0.246	0.0733021	0.404374	0.251151	0.007
Mahayidin et al.	2014	The Usefulness of Endothelial Cell Adhesion Molecules and Anti-C1q Antibody in Monitoring Systemic Lupus Erythematosus Disease Activity	96	Yes, SLEDAI	Spearman	0.294	0.0967744	0.46901	0.302939	0.004
Parker et al.	2014	Suppr of inflamm reduces endothelial MP in active SLE	27	Yes, SLEDAI & BILAG	N.A.	N.A.	N.A.	N.A.	N.A.	N.A.	Not included for meta-analysis because no Pearson or Spearman correlation reported
Skeoch et al.	2014	Cell adhesion molecules as potential biomarkers of nephritis, damage and acc atheroscl in SLE	178	Yes, SLEDAI	Linear Regression	N.A.	N.A.	N.A.	N.A.	N.A.	Not included for meta-analysis because no Pearson or Spearman correlation reported
Cieslik et al.	2015	Pentraxin 3 as a biomarker of local inflammatory response to vascular injury in systemic lupus erythematosus	56	Yes, SLEDAI	Spearman	0.32	0.0563108	0.541958	0.331647	<0,05
Martin-Rodriguez et al.	2015	Reduced ADAMTS13 activity is associated with thrombotic risk in systemic lupus erythematosus	50	Yes, SLEDAI	Pearson, Chi^2	N.A.	N.A.	N.A.	N.A.	N.A.	Not included for meta-analysis because Pearson's r not reported
Chung et al.	2016	GlycA, a novel marker of inflammation, is elevated in systemic lupus erythematosus	116	No	Spearman	N.A.	N.A.	N.A.	N.A.	N.A.	Not included for meta-analysis because Spearman's rho not reported
Mahayidin et al.	2016	Evaluation of endothelial cell adhesion molecules and anti-C1q antibody in discriminating between active and non-active systemic lupus erythematosus	95	-	Mann-Whitney U	N.A.	N.A.	N.A.	N.A.	N.A.	Not included for meta-analysis because no Pearson or Spearman correlation reported
Lewis et al.	2016	Improved monitoring of clinical response in Systemic Lupus Erythematosus by longitudinal trend in soluble vascular cell adhesion molecule-1	21	Yes, ECLAM	Spearman	0.571	0.156053	0.81464	0.649005	4,0* 10^-8
Tyden et al.	2017	Endothelial dysfunction is associated with activation of the type i interferon system and platelets in patients with systemic lupus erythematosus	148	No	N.A.	N.A.	N.A.	N.A.	N.A.	N.A.	Not included for meta-analysis because no Pearson or Spearman correlation reported
Da Rosa Franchi Santos et al.	2018	Increased adhesion molecule levels in systemic lupus erythematosus: relationships with severity of illness, autoimmunity, metabolic syndrome and cortisol levels	126	Yes, SLEDAI	Regression Analysis	N.A.	N.A.	N.A.	N.A.	N.A.	Not included for meta-analysis because no Pearson or Spearman correlation reported
Hajijalilo et al.	2018	Relationship between serum vascular cell adhesion molecule-1 and endothelin-1 levels with organ involvement and disease activity in systemic lupus erythematosus patients	60	Yes, SLEDAI	Spearman	not given	N.A.	N.A.	N.A.	n.s.	Not included for meta-analysis because non-significant Spearman's rho not reported
Hardt et al.	2018	Autoimmune reactivity to malondialdehyde adducts in systemic lupus erythematosus is associated with disease activity and nephritis	398 / 225 USA cohort	No	N.A.	N.A.	N.A.	N.A.	N.A.	N.A.	Not included for meta-analysis because no Pearson or Spearman correlation reported
		Pearson_overall_fixed effect model (2 studies)	82			0.455	-0.75	0.96	0.491	0.1461
		Spearman_overall_fixed effect model (6 studies)	430			0.281	0.16	0.39	0.288	0.0021
VEGF (2 Pearson, 6 Spearman out of 24 studies)
Authors	Year	Title	Sample size patients	Disease activity measure	Type of correlation	(Reported) correlation coefficient (rho or r)	CI LL (for rho or r)	CI UL (for rho or r)	Correlation (Fisher's z)	(Reported) p-value	Remark(s)
Navarro et al.	2002	Vascular endothelial growth factor plasma levels in patients with systemic lupus erythematosus and primary antiphospholipid syndrome	28	No	N.A.	N.A.	N.A.	N.A.	N.A.	N.A.	Not included for meta-analysis because no Pearson or Spearman correlation reported
Robak et al.	2003	Vascular endothelial growth factor and its soluble receptors VEGFR-1 and VEGFR-2 in the serum of patients with systemic lupus erythematosus	60	Yes, SLAM	Spearman	0.252	-0.00749089	0.479693	0.257547	0.05
Hesmat et al.	2007	Serum levels of vascular endothelial growth factor in children and adolescents with systemic lupus erythematosus	25	Yes, SLEDAI	Pearson	0.86	0.6928	0.939453	1.29334	<0,00001
Kuryliszyn et al.	2007	Vascular endothelial growth factor in systemic lupus erythematosus: Relationship to disease activity, systemic organ manifestation, and nailfold capillaroscopic abnormalities	47	Yes, SLEDAI	Spearman	N.A.	N.A.	N.A.	N.A.	N.A.	Not included for meta-analysis because non-significant Spearman's rho not reported
Ibrahim et al.	2008	Serum levels of vascular endothelial growth factor and hemoglobin dielectric properties in patients with systemic lupus erythematosus	30	Yes, SLEDAI	Spearman	0.81	0.625156	0.908808	1.12703	<0,0001
Colombo et al.	2009	Traditional and non traditional risk factors in accelerated atherosclerosis in systemic lupus erythematosus: role of vascular endothelial growth factor (VEGATS Study)	80	Yes, SLEDAI	Spearman	N.A.	N.A.	N.A.	N.A.	N.A.	Not included for meta-analysis because non-significant Spearman's rho not reported
Elhelaly et al.	2009	The clinical utility of vascular endothelial growth factor as predictive marker for systemic lupus erythematosus activity in children and adolescents	23	Yes, SLAM	LINEAR REGRESSION	N.A.	N.A.	N.A.	N.A.	N.A.	Not included for meta-analysis because no Pearson or Spearman correlation reported
Robak et al.	2009	Circulating endothelial cells and angiogenic proteins in patients with systemic lupus erythematosus	61	Yes, SLAM	N.A.	N.A.	N.A.	N.A.	N.A.	N.A.	Not included for meta-analysis because no Pearson or Spearman correlation reported
Hrycek et al.	2009	Selected angiogenic cytokines in systemic lupus erythematosus patients	40	Yes, SLEDAI	Pearson	N.A.	N.A.	N.A.	N.A.	N.A.	Not included for meta-analysis because Pearson's r not reported
Kuryliszyn et al.	2009	Clinical significance of nailfold capillaroscopy in systemic lupus erythematosus: Correlation with endothelial cell activation markers and disease activity	80	Yes, SLEDAI	Mann-Whitney U	N.A.	N.A.	N.A.	N.A.	<0,05	Not included for meta-analysis because no Pearson or Spearman correlation reported
Ciołkiewicz et al.	2010	Analysis of correlations between selected endothelial cell activation markers, disease activity, and nailfold capillaroscopy microvascular changes in systemic lupus erythematosus patients	80	Yes, SLEDAI	Spearman	0.224	0.00103062	0.425752	0.227863	<0,05
Elwy et al.	2010	Immunoinflammatory markers and disease activity in systemic lupus erythematosus: something old, something new	43	Yes, BILAG	N.A.	N.A.	N.A.	N.A.	N.A.	N.A.	Not included for meta-analysis because no Pearson or Spearman correlation reported
Moneib et al.	2012	Assessment of serum vascular endothelial growth factor and nail fold capillaroscopy changes in systemic lupus erythematosus with and without cutaneous manifestations	30	Yes, SLAM	N.A.	N.A.	N.A.	N.A.	N.A.	N.A.	Not included for meta-analysis because no Pearson or Spearman correlation reported
Robak et al.	2013	Correlations between concentrations of interleukin (IL)-17A, IL-17B and IL-17F, and endothelial cells and proangiogenic cytokines in systemic lupus erythematosus patients	60	Yes, SLEDAI	N.A.	N.A.	N.A.	N.A.	N.A.	N.A.	Not included for meta-analysis because no Pearson or Spearman correlation reported
Zhou et al.	2014	Serum levels of three angiogenic factors in systemic lupus erythematosus and their clinical significance	54	Yes, SLEDAI	Pearson	0.385	0.124408	0.595908	0.405917	0.042
Parker et al.	2014	Suppr of inflamm reduces endothelial MP in active SLE	27	Yes, SLEDAI & BILAG	N.A.	N.A.	N.A.	N.A.	N.A.	N.A.	Not included for meta-analysis because no Pearson or Spearman correlation reported
Barbulescu et al.	2015	Vascular endothelial growth factor in systemic lupus erythematosus - correlations with disease activity and nailfold capillaroscopy changes	18	Yes SLEDAI	Spearman	0.561	0.0893007	0.82715	0.634291	0.015
Liu et al.	2015	Investigating the role of angiogenesis in systemic lupus erythematosus	75	No	N.A.	N.A.	N.A.	N.A.	N.A.	N.A.	Not included for meta-analysis because no Pearson or Spearman correlation reported
Mahayidin et al.	2016	Evaluation of endothelial cell adhesion molecules and anti-C1q antibody in discriminating between active and non-active systemic lupus erythematosus	95	-	Mann-Whitney U	N.A.	N.A.	N.A.	N.A.	N.A.	Not included for meta-analysis because no Pearson or Spearman correlation reported
El-Gazzar et al.	2019	Assessment of vascular endothelial growth factor in systemic lupus erythematosus patients with anti-phospholipid syndrome	84	Yes, SLEDAI	Spearman	0.34	0.132317	0.519086	0.354093	0.001
Lee et al.	2019	Biomarkers associating endothelial Dysregulation in pediatric-onset systemic lupus erythematous	118	Yes, SLEDAI	Spearman	0.116	-0.0680478	0.292412	0.116525	0.213
Wojdasiewic et al.	2019	IL-35, TNF-α, BAFF, and VEGF serum levels in patients with different rheumatic diseases	28	No	N.A.	N.A.	N.A.	N.A.	N.A.	N.A.	Not included for meta-analysis because no Pearson or Spearman correlation reported
Adhya et al.	2019	Soluble TNF-R1, VEGF and other cytokines as markers of disease activity in systemic lupus erythematosus and lupus nephritis	87	Yes, SLEDAI	POISSON regression	N.A.	N.A.	N.A.	N.A.	N.A.	Not included for meta-analysis because no Pearson or Spearman correlation reported
		Pearson_overall_fixed effect model (2 studies)	79			0.587	-0.67	0.97	0.673	0.1096
		Spearman_overall_fixed effect model (6 studies)	390			0.298	0.17	0.41	0.307	0.002
Thrombomodulin (3 Pearson, 5 Spearman out of 16 studies)
Authors	Year	Title	Sample size patients	Disease activity measure	Type of correlation	(Reported) correlation coefficient (rho or r)	CI LL (for rho or r)	CI UL (for rho or r)	Correlation (Fisher's z)	(Reported) p-value	Remark(s)
Boehme et al.	2000	Serum thrombomodulin - A reliable marker of disease activity in systemic lupus erythematosus (SLE): Advantage over established serological parameters to indicate disease activity	30	Yes, SLAM	Pearson	0.819	0.641176	0.913352	1.15377	<0,0001
Frijns et al.	2001	Lupus anticoagulant and history of thrombosis are not associated with persistent endothelial cell activation in systemic lupus erythematosus	76	SLEDAI	Multivariate regression analysis	N.A.	N.A.	N.A.	N.A.	N.A.	Not included for meta-analysis because no Pearson or Spearman correlation reported
Nagahama et al.	2001	Platelet activation markers and soluble adhesion molecules in patients with systemic lupus erythematosus	22	-	N.A.	N.A.	N.A.	N.A.	N.A.	N.A.	Not included for meta-analysis because no Pearson or Spearman correlation reported
Horak et al.	2001	Clinical utility of selected disease activity markers in patients with systemic lupus erythematosus	52	Yes, ECLAM	Pearson	0.69	0.508836	0.81264	0.847956	1e-05
Ho et al.	2003	Elevated plasma concentrations of nitric oxide, soluble thrombomodulin and soluble vascular cell adhesion molecule-1 in patients with systemic lupus erythematosus	73	Yes, SLEDAI	Spearman	0.41	0.194824	0.587524	0.435611	0.016
El-Gamal et al.	2004	Serum thrombomodulin in systemic lupus erythematosus and juvenile idiopathic arthritis	50	Yes, SLEDAI	LINEAR REGRESSION	N.A.	N.A.	N.A.	N.A.	N.A.	Not included for meta-analysis because no Pearson or Spearman correlation reported
Al-Yasaky et al.	2005	SOLUBLE THROMBOMODULIN (STM) AND HUMAN ADRENOMEDULLIN (AM) IN SYSTEMIC LUPUS ERYTHEMATOSUS (SLE) AND THEIR RELATION TO DISEASE ACTIVITY AND RENAL AFFECTION	45	Yes, SLEDAI	Spearman	0.87	0.770721	0.928038	1.33308	<0,001
Akbarian et al.	2009	Assessment of serum thrombomodulin in patients with systemic lupus erythematosus in rheumatology research center	64	Yes, SLEDAI	Pearson	0.332	0.0889771	0.537715	0.345074	0.003
Kuryliszyn et al.	2009	Clinical significance of nailfold capillaroscopy in systemic lupus erythematosus: Correlation with endothelial cell activation markers and disease activity	80	Yes, SLEDAI	N.A.	N.A.	N.A.	N.A.	N.A.	<0,05	Not included for meta-analysis because no Pearson or Spearman correlation reported
de Leeuw et al.	2009	Longitudinal study on premature atherosclerosis in patients with systemic lupus erythematosus	74	Yes, SLEDAI	N.A.	N.A	N.A.	N.A.	N.A.	N.A.	Not included for meta-analysis because no Pearson or Spearman correlation reported
Ciolkiewicz et al.	2010	Analysis of correlations between selected endothelial cell activation markers, disease activity, and nailfold capillaroscopy microvascular changes in systemic lupus erythematosus patients	80	Yes, SLEDAI	Spearman	0.202	-0.0220125	0.406699	0.204817	n.s.
Santos et al.	2012	Early vascular alterations in SLE and RA patients--a step towards understanding the associated cardiovascular risk	127	Yes, SLEDAI	Spearman	N.A.	N.A.	N.A.	N.A.	N.A.	Not included for meta-analysis because Spearman's rho not reported
Cieslik et al.	2015	Pentraxin 3 as a biomarker of local inflammatory response to vascular injury in systemic lupus erythematosus	56	Yes, SLEDAI	Spearman	0.034	-0.236689	0.299791	0.0340131	n.s.
Lee et al.	2019	Biomarkers associating endothelial Dysregulation in pediatric-onset systemic lupus erythematous	118	Yes, SLEDAI	Spearman	0.003	-0.179705	0.185505	0.00300001	0.978
Cicarini et al.	2020	Impact of markers of endothelial injury and hypercoagulability on systemic lupus erythematosus	60	Yes, SLEDAI	LINEAR REGRESSION	N.A.	N.A.	N.A.	N.A.	N.A.	Not included for meta-analysis because no Pearson or Spearman correlation reported
		Pearson_overall_fixed effect model (3 studies)	146			0.594	0.31	0.78	0.684	0.0152
		Spearman_overall_fixed effect model (5 studies)	372			0.284	0.14	0.41	0.292	0.0052
ICAM-1 (3 Pearson, 6 Spearman out of 16 studies)
Authors	Year	Title	Sample size patients	Disease activity measure	Type of correlation	(Reported) correlation coefficient (rho or r)	CI LL (for rho or r)	CI UL (for rho or r)	Correlation (Fisher's z)	(Reported) p-value	Remark(s)
Egerer et al.	2000	Increased serum soluble CD14, ICAM-1 and E-selectin correlate with disease activity and prognosis in systemic lupus erythematosus	33	Yes, SLEDAI	KRUSKAL-WALLIS	N.A.				N.A.
Boehme et al.	2000	Serum thrombomodulin - A reliable marker of disease activity in systemic lupus erythematosus (SLE): Advantage over established serological parameters to indicate disease activity	30	Yes, SLAM	Pearson	0.406	0.0371906	0.677467	0.430812	<0,0001
Horak et al.	2001	Clinical utility of selected disease activity markers in patients with systemic lupus erythematosus	52	Yes, ECLAM	Pearson	0.33	0.055972	0.557795	0.342828	0.01
Sari et al.	2002	Correlation of serum levels of soluble intercellular adhesion molecule-1 with disease activity in systemic lupus erythematosus	24	Yes, SLEDAI	Pearson	0.779	0.530905	0.904102	1.04282	<0,01
Wais et al.	2003	Subclinical disease activity in systemic lupus erythematosus: Immunoinflammatory markers do not normalize in clinical remission	57	Yes, BILAG	Spearman	0.235	-0.0331192	0.471566	0.239475	0.08
Sabry et al.	2006	Markers of inflammation and atherosclerosis in Egyptian patients with systemic lupus erythematosus	40	Yes, SLEDAI	Spearman	0.66	0.430317	0.809419	0.792814	<0,05
Batuca et al.	2009	Anti-atherogenic and anti-inflammatory properties of high-density lipoprotein are affected by specific antibodies in systemic lupus erythematosus	77	Yes, BILAG	Spearman	N.A.	N.A.	N.A.	N.A.	N.A.	Not included for meta-analysis because Spearman's rho not reported
Mahayidin et al.	2016	Evaluation of endothelial cell adhesion molecules and anti-C1q antibody in discriminating between active and non-active systemic lupus erythematosus	95	-	Mann-Whitney U	N.A.	N.A.	N.A.	N.A.	N.A.	Not included for meta-analysis because no Pearson or Spearman correlation reported
Santos et al.	2012	Early vascular alterations in SLE and RA patients--a step towards understanding the associated cardiovascular risk	127	Yes, SLEDAI	Spearman	N.A.	N.A.	N.A.	N.A.	N.A.	Not included for meta-analysis because Spearman's rho not reported
Mahayidin et al.	2014	The Usefulness of Endothelial Cell Adhesion Molecules and Anti-C1q Antibody in Monitoring Systemic Lupus Erythematosus Disease Activity	96	Yes, SLEDAI	Spearman	0.192	-0.0114475	0.380183	0.194413	0.062
Cieslik et al.	2015	Pentraxin 3 as a biomarker of local inflammatory response to vascular injury in systemic lupus erythematosus	56	Yes, SLEDAI	Spearman	0.106	-0.16729	0.364162	0.1064	n.s.
Chung et al.	2016	GlycA, a novel marker of inflammation, is elevated in systemic lupus erythematosus	116	No	Spearman	0.3	0.122562	0.458854	0.30952	0.001
Lewis et al.	2016	Improved monitoring of clinical response in Systemic Lupus Erythematosus by longitudinal trend in soluble vascular cell adhesion molecule-1	21	Yes, ECLAM	Spearman	-0.067	-0.507062	0.40077	-0.0671005	n.s.
Da Rosa Franchi Santos et al.	2018	Increased adhesion molecule levels in systemic lupus erythematosus: relationships with severity of illness, autoimmunity, metabolic syndrome and cortisol levels	126	Yes, SLEDAI	REGRESSION ANALYSIS	N.A.	N.A.	N.A.	N.A.	N.A.	Not included for meta-analysis because no Pearson or Spearman correlation reported
Demir et al.	2018	Increased serum leptin levels are associated with metabolic syndrome and carotid intima media thickness in premenopausal systemic lupus erythematosus patients without clinical atherosclerotic vascular events	66	Yes, SLEDAI	Mann-Whitney U, CHI SQUARE	N.A.	N.A.	N.A.	N.A.	N.A.	Not included for meta-analysis because no Pearson or Spearman correlation reported
Hegazy et al.	2019	Biomarkers of Systemic Lupus Erythematosus and Systemic Sclerosis diseases activity in a sample of Egyptian patients:Soluble Intercellular Adhesion Molecule-1 and Soluble Interleukin-2 Receptor, Case Control Study	50	No	Pearson, Spearman	N.A.	N.A.	N.A.	N.A.	N.A.	Not included for meta-analysis because no Pearson or Spearman correlation reported
		Pearson_overall_fixed effect model (3 studies)	106			0.477	0.08	0.74	0.519	0.0362
		Spearman_overall_fixed effect model (6 studies)	386			0.265	0.14	0.38	0.271	0.0035
E-Selectin (1 Pearson, 5 Spearman out of 14 studies)
Authors	Year	Title	Sample size patients	Disease activity measure	Type of correlation	(Reported) correlation coefficient (rho or r)	CI LL (for rho or r)	CI UL (for rho or r)	Correlation (Fisher's z)	(Reported) p-value	Remark(s)
Egerer et al.	2000	Increased serum soluble CD14, ICAM-1 and E-selectin correlate with disease activity and prognosis in systemic lupus erythematosus	33	Yes, SLEDAI	KRUSKAL-WALLIS	N.A.	N.A.	N.A.	N.A.	N.A.	Not included for meta-analysis because no Pearson or Spearman correlation reported
Boehme et al.	2000	Serum thrombomodulin - A reliable marker of disease activity in systemic lupus erythematosus (SLE): Advantage over established serological parameters to indicate disease activity	30	Yes, SLAM	Pearson	0.197	-0.191598	0.532203	0.199609	<0,05
Nagahama et al.	2001	Platelet activation markers and soluble adhesion molecules in patients with systemic lupus erythematosus	22	-	N.A.	N.A.	N.A.	N.A.	N.A.	N.A.	Not included for meta-analysis because no Pearson or Spearman correlation reported
Wais et al.	2003	Subclinical disease activity in systemic lupus erythematosus: Immunoinflammatory markers do not normalize in clinical remission	57	Yes, BILAG	Spearman	-0.09	-0.347723	0.180367	-0.0902442	0.95
Kuryliszyn et al.	2009	Clinical significance of nailfold capillaroscopy in systemic lupus erythematosus: Correlation with endothelial cell activation markers and disease activity	80	Yes, SLEDAI	N.A.	N.A.	N.A.	N.A.	N.A.	<0,05	Not included for meta-analysis because no Pearson or Spearman correlation reported
Reynolds et al.	2010	Association of plasma soluble E-selectin and adiponectin with carotid plaque in patients with systemic lupus erythematosus	119	Yes, SLEDAI	Fisher's Exact	N.A.	N.A.	N.A.	N.A.	N.A.	Not included for meta-analysis because no Pearson or Spearman correlation reported
Ciolkiewicz et al.	2010	Analysis of correlations between selected endothelial cell activation markers, disease activity, and nailfold capillaroscopy microvascular changes in systemic lupus erythematosus patients	80	Yes, SLEDAI	Spearman	0.056	-0.169133	0.275579	0.0560586	n.s.
Skeoch et al.	2014	Cell adhesion molecules as potential biomarkers of nephritis, damage and acc atheroscl in SLE	178	Yes, SLEDAI	LINEAR REGRESSION	N.A.	N.A.	N.A.	N.A.	N.A.	Not included for meta-analysis because no Pearson or Spearman correlation reported
Cieslik et al.	2015	Pentraxin 3 as a biomarker of local inflammatory response to vascular injury in systemic lupus erythematosus	56	Yes, SLEDAI	Spearman	0.099	-0.174158	0.358011	0.0993253	n.s.
Chung et al.	2016	GlycA, a novel marker of inflammation, is elevated in systemic lupus erythematosus	116	Yes, SLEDAI	Spearman	0.28	0.100998	0.441442	0.287682	0.002
Lewis et al.	2016	Improved monitoring of clinical response in Systemic Lupus Erythematosus by longitudinal trend in soluble vascular cell adhesion molecule-1	21	Yes, ECLAM	Spearman	0.066	-0.401613	0.506315	0.0660961	n.s.
Da Rosa Franchi Santos	2018	Increased adhesion molecule levels in systemic lupus erythematosus: relationships with severity of illness, autoimmunity, metabolic syndrome and cortisol levels	126	Yes, SLEDAI	LINEAR REGRESSION	N.A.	N.A.	N.A.	N.A.	N.A.	Not included for meta-analysis because no Pearson or Spearman correlation reported
Demir et al.	2018	Increased serum leptin levels are associated with metabolic syndrome and carotid intima media thickness in premenopausal systemic lupus erythematosus patients without clinical atherosclerotic vascular events	66	Yes, SLEDAI	Mann-Whitney U, CHI SQUARE	N.A.	N.A.	N.A.	N.A.		Not included for meta-analysis because no Pearson or Spearman correlation reported
		Pearson_overall_fixed effect model (1 study)	30			N.A.	N.A.	N.A.	N.A.	N.A.	Only one study with Pearson, so no overall correlation coefficient could be calculated
		Spearman_overall_fixed effect model (5 studies)	330			0.121	-0.03	0.27	0.122	0.0969
MCP-1 ( 8 Spearman out of 9 studies)
Authors	Year	Title	Sample size patients	Disease activity measure	Type of correlation	(Reported) correlation coefficient (rho)	CI LL (for rho)	CI UL (for rho)	Correlation (Fisher's z)	(Reported) p-value	Remark(s)
Asanuma et al.	2006	Increased concentration of proatherogenic inflammatory cytokines in systemic lupus erythematosus: relationship to cardiovascular risk factors	74	Yes, SLEDAI	Spearman	0.29	0.0619615	0.489263	0.298566	0.01
Alzawawy et al.	2009	Estimation of monocyte-chemoattractantprotein-1 (Mcp-1) level in patients with lupus nephritis	30	Yes, SLEDAI	Spearman	0.237	-0.150851	0.561621	0.241593	0.207
Shah et al.	2011	Interaction between oxidative stress and chemokines: possible pathogenic role in systemic lupus erythematosus and rheumatoid arthritis	30	Yes, SLEDAI	Spearman	0.533	0.198069	0.756479	0.594326	0.002
Cieslik et al.	2015	Pentraxin 3 as a biomarker of local inflammatory response to vascular injury in systemic lupus erythematosus	56	Yes, SLEDAI	Spearman	0.182	-0.0909741	0.429536	0.18405	n.s.
Choe et al.	2016	Serum TWEAK as a biomarker for disease activity of systemic lupus erythematosus	70	Yes, SLEDAI	Spearman	0.287	0.0515268	0.492242	0.295294	0.016
Gupta et al.	2016	Longitudinal assessment of monocyte chemoattractant protein-1 in lupus nephritis as a biomarker of disease activity	121	Yes, SLEDAI	Spearman	0.07	-0.111685	0.247157	0.0701147	n.s.
Zivkovic et al.	2018	Monocyte chemoattractant protein-1 as a marker of systemic lupus erythematosus: an observational study	72	Yes, SLEDAI	Spearman	0.318	0.0891407	0.514965	0.329421	<0,01
Adhya et al.	2019	Soluble TNF-R1, VEGF and other cytokines as markers of disease activity in systemic lupus erythematosus and lupus nephritis	87	Yes, SLEDAI	POISSON REGRESSION	N.A.	N.A.	N.A.	N.A.	N.A.
Mirioglu et al.	2020	Serum and urine TNF-like weak inducer of apoptosis, monocyte chemoattractant protein-1 and neutrophil gelatinase-associated lipocalin as biomarkers of disease activity in patients with systemic lupus erythematosus	61	Yes, SLEDAI	Spearman	0.25	0	0.48	0.259684	0.001
		Spearman_overall_fixed effect model	514			0.239	0.14	0.34	0.244	0.001
P-Selectin (1 Pearson, 2 Spearman out of 6 studies)
Authors	Year	Title	Sample size patients	Disease activity measure	Type of correlation	(Reported) correlation coefficient (rho or r)	CI LL (for rho or r)	CI UL (for rho or r)	Correlation (Fisher's z)	(Reported) p-value	Remark(s)
Frijns et al.	2001	Lupus anticoagulant and history of thrombosis are not associated with persistent endothelial cell activation in systemic lupus erythematosus	76	SLEDAI	Multivariate regression analysis	N.A.	N.A.	N.A.	N.A.	N.A.	Not included for meta-analysis because no Pearson or Spearman correlation reported
Nagahama et al.	2001	Platelet activation markers and soluble adhesion molecules in patients with systemic lupus erythematosus	22	-	N.A.	N.A.	N.A.	N.A.	N.A.	N.A.	Not included for meta-analysis because no Pearson or Spearman correlation reported
Salama et al.	2012	The Tie2 receptor antagonist angiopoietin-2 in systemic lupus erythematosus: Its correlation with various disease activity parameters	50	Yes, SLEDAI	Pearson	0.74	0.576599	0.846481	0.950479	<0,001
Cieslik et al.	2015	Pentraxin 3 as a biomarker of local inflammatory response to vascular injury in systemic lupus erythematosus	56	Yes, SLEDAI	Spearman	0.152	-0.121487	0.404037	0.153187	n.s.
Lewis et al.	2016	Improved monitoring of clinical response in Systemic Lupus Erythematosus by longitudinal trend in soluble vascular cell adhesion molecule-1	21	Yes, ECLAM	Spearman	-0.111	-0.53927	0.362887	-0.111459	n.s.
Da Rosa Franchi Santos et al.	2018	Increased adhesion molecule levels in systemic lupus erythematosus: relationships with severity of illness, autoimmunity, metabolic syndrome and cortisol levels	126	Yes, SLEDAI	Regression Analysis	N.A.	N.A.	N.A.	N.A.	N.A.	Not included for meta-analysis because no Pearson or Spearman correlation reported
		Pearson_overall_fixed effect model (1 study)	50			N.A.	N.A.	N.A.	N.A.	N.A.	Only one study with Pearson, so no overall correlation coefficient could be calculated
		Spearman_overall_fixed effect model (2 studies)	77			0.086	-0.89	0.92	0.086	0.5986
IP-10 ( 5 Spearman out of 6 studies)
Authors	Year	Title	Sample size patients	Disease activity measure	Type of correlation	(Reported) correlation coefficient (rho)	CI LL (for rho)	CI UL (for rho)	Correlation (Fisher's z)	(Reported) p-value	Remark(s)
Kong et al.	2009	Enhanced expression of interferon-inducible protein-10 correlates with disease activity and clinical manifestations in systemic lupus erythematosus	464	Yes, SLAM	Spearman	0.227	0.138602	0.311809	0.231024	<0,001
Shah et al.	2011	Interaction between oxidative stress and chemokines: possible pathogenic role in systemic lupus erythematosus and rheumatoid arthritis	30	Yes, SLEDAI	Spearman	0.544	0.212907	0.763028	0.609819	0.001
Choe et al.	2016	Serum TWEAK as a biomarker for disease activity of systemic lupus erythematosus	70	Yes, SLEDAI	Spearman	0.224	-0.0158566	0.439479	0.227863	0.062
Zhang et al.	2018	Serum IP-10 is useful for identifying renal and overall disease activity in pediatric systemic lupus erythematosus	46	Yes, SLEDAI	Spearman	0.3335	0.0395925	0.574296	0.346761	<0,0001
Alves et al.	2019	Evaluation of potential biomarkers for the diagnosis and monitoring of Systemic Lupus Erythematosus using the Cytometric Beads Array (CBA)	46	Yes, SLEDAI	Spearman	-0.448	-0.658037	-0.173281	-0.482195	0.002
Adhya et al.	2019	Soluble TNF-R1, VEGF and other cytokines as markers of disease activity in systemic lupus erythematosus and lupus nephritis	87	Yes, SLEDAI	POISSON REGRESSION	N.A.	N.A.	N.A.	N.A.	N.A.	Not included for meta-analysis because no Pearson or Spearman correlation reported
		Spearman_overall_fixed effect model	656			0.204	0.1	0.31	0.207	0.0064
Pentraxin-3 ( 5 Spearman out of 6 studies)
Authors	Year	Title	Sample size patients	Disease activity measure	Type of correlation	(Reported) correlation coefficient (rho)	CI LL (for rho)	CI UL (for rho)	Correlation (Fisher's z)	(Reported) p-value	Remark(s)
Shimada et al.	2014	Pentraxin 3 is associated with disease activity but not atherosclerosis in patients with systemic lupus erythematosus 2014	65	Yes, SLEDAI & BILAG	Spearman	0.323	0.085864	0.525501	0.334993	0.009
Cieslik et al.	2015	Pentraxin 3 as a biomarker of local inflammatory response to vascular injury in systemic lupus erythematosus	56	Yes, SLEDAI	Spearman	N.A.	N.A.	N.A.	N.A.	0.14	Not included for meta-analysis because non-significant Spearman rho was not reported
Skare et al.	2015	Pentraxin-3 levels in systemic lupus erythematosus: Association with cumulative damage but not with disease activity	92	Yes, SLEDAI	Spearman	0.79	0.675333	0.867375	1.07143	0.001
Assandri et al.	2015	Pentraxin 3 Plasma Levels and Disease Activity in Systemic Lupus Erythematosus	64	Yes, SLEDAI	Spearman	0.286	0.024976	0.510516	0.294204	<0,05
Sahin et al.	2017	Pentraxin-3 levels are associated with vasculitis and disease activity in childhood-onset systemic lupus erythematosus	76	Yes, SLEDAI	Spearman	0.57	0.39535	0.704873	0.647523	<0,001
Ramirez et al.	2019	PTX3 intercepts vascular inflammation in systemic immune-mediated diseases	55	Yes, BILAG	Spearman	0.361	0.105838	0.571559	0.378035	0.007
		Spearman_overall_fixed effect model	352			0.508	0.38	0.62	0.56	0.0006
vWF (1 Pearson, 2 Spearman out of 5 studies)
Authors	Year	Title	Sample size patients	Disease activity measure	Type of correlation	(Reported) correlation coefficient (rho or r)	CI LL (for rho or r)	CI UL (for rho or r)	Correlation (Fisher's z)	(Reported) p-value	Remark(s)
Frijns et al.	2001	Lupus anticoagulant and history of thrombosis are not associated with persistent endothelial cell activation in systemic lupus erythematosus	76	Yes, SLEDAI	Multivariate regression analysis	N.A.	N.A.	N.A.	N.A.	N.A.	Not included for meta-analysis because no Pearson or Spearman correlation reported
Curiel et al.	2008	Von Willebrand factor, red cell fragmentation, and disease activity in systemic lupus erythematosus	40	Yes, SLEDAI	Spearman	0.64	0.401676	0.797134	0.758174	< 0,01
de Leeuw et al.	2009	Longitudinal study on premature atherosclerosis in patients with systemic lupus erythematosus	74	Yes, SLEDAI	N.A.	N.A.	N.A.	N.A.	N.A.	N.A.	Not included for meta-analysis because no Pearson or Spearman correlation reported
Cieslik et al.	2015	Pentraxin 3 as a biomarker of local inflammatory response to vascular injury in systemic lupus erythematosus	56	Yes, SLEDAI	Spearman	0.3	0.0163915	0.53893	0.30952	<0,05
Martin-Rodriguez et al.	2015	Reduced ADAMTS13 activity is associated with thrombotic risk in systemic lupus erythematosus	50	Yes, SLEDAI	Pearson, CHI SQUARE	0.087	-0.18587	0.347412	0.0872205	n.s.
		Pearson_overall_fixed effect model (1 study)	50			N.A.	N.A.	N.A.	N.A.	N.A.	Only one study with Pearson, so no overall correlation coefficient could be calculated
		Spearman_overall_fixed effect model (2 studies)	96			0.348	-0.75	0.94	0.363	0.1801
Angiopoietin-2 (1 Pearson, 2 Spearman out of 3 studies)
Authors	Year	Title	Sample size patients	Disease activity measure	Type of correlation	(Reported) correlation coefficient (rho or r)	CI LL (for rho or r)	CI UL (for rho or r)	Correlation (Fisher's z)	(Reported) p-value	Remark(s)
Kümpers et al.	2009	The Tie2 receptor antagonist angiopoietin 2 facilitates vascular inflammation in systemic lupus erythematosus	43	Yes, SLEDAI	Spearman	0.66	0.441206	0.804733	0.792814	<0,001
Salama et al.	2012	The Tie2 receptor antagonist angiopoietin-2 in systemic lupus erythematosus: Its correlation with various disease activity parameters	50	Yes, SLEDAI	Pearson	0.86	0.761686	0.919607	1.29334	<0,001
Lee et al.	2019	Biomarkers associating endothelial Dysregulation in pediatric-onset systemic lupus erythematous	118	Yes, SLEDAI	Spearman	0.108	-0.0761074	0.284986	0.108423	0.243
		Pearson_overall_fixed effect model (1 study)	50			N.A.	N.A.	N.A.	N.A.	N.A.	Only one study with Pearson, so no overall correlation coefficient could be calculated
		Spearman_overall_fixed effect model (2 studies)	161			0.278	-0.63	0.86	0.285	0.1748
Neopterin (1 Pearson, 1 Spearman out of 3 studies)
Authors	Year	Title	Sample size patients	Disease activity measure	Type of correlation	(Reported) correlation coefficient (rho or r)	CI LL (for rho or r)	CI UL (for rho or r)	Correlation (Fisher's z)	(Reported) p-value	Remark(s)
Horak et al.	2001	Clinical utility of selected disease activity markers in patients with systemic lupus erythematosus	52	Yes, ECLAM	Pearson	0.55	0.319943	0.71881	0.618381	2e-05
Wais et al.	2003	Subclinical disease activity in systemic lupus erythematosus: Immunoinflammatory markers do not normalize in clinical remission	57	Yes, BILAG	Spearman	0.234	-0.0341762	0.470742	0.238417	0.08
Elwy et al.	2010	Immunoinflammatory markers and disease activity in systemic lupus erythematosus: something old, something new	43	Yes, BILAG	N.A.	N.A.	N.A.	N.A.	N.A.	N.A.	Not included for meta-analysis because no Pearson or Spearman correlation reported
		Pearson_overall_fixed effect model (1 study)	52			N.A.	N.A.	N.A.	N.A.	N.A.	Only one study with Pearson, so no overall correlation coefficient could be calculated
		Spearman_overall_fixed effect model (1 study)	57			N.A.	N.A.	N.A.	N.A.	N.A.	Only one study with Spearson, so no overall correlation coefficient could be calculated
GAS6 (1 Pearson, 1 Spearman out of 2 studies)
Authors		Title	Sample size patients	Disease activity measure	Type of correlation	(Reported) correlation coefficient (rho or r)	CI LL (for rho or r)	CI UL (for rho or r)	Correlation (Fisher's z)	(Reported) p-value	Remark(s)
Ekman et al.	2012	Plasma Concentrations of GAS6 and Axl correlate with disease activity in systemic lupus erythematosus	96	SLEDAI	Spearman	0.48	0.48	0.306904	0.622358	<0,0001
Kim et al.	2013	Serum growth arrest-specific protein 6 levels are a reliable biomarker of disease activity in systemic lupus erythematosus	150	SLEDAI	Pearson	0.512	0.512	0.38205	0.622095	<0,001
		Pearson_overall_fixed effect model (1 study)	150			N.A.	N.A.	N.A.	N.A.	N.A.	Only one study with Pearson, so no overall correlation coefficient could be calculated
		Spearman_overall_fixed effect model (1 study)	96			N.A.	N.A.	N.A.	N.A.	N.A.	Only one study with Spearson, so no overall correlation coefficient could be calculated
TWEAK (2 Spearman out of 2 studies)
Authors		Title	Sample size patients	Disease activity measure	Type of correlation	(Reported) correlation coefficient (rho)	CI LL (for rho)	CI UL (for rho)	Correlation (Fisher's z)	(Reported) p-value	Remark(s)
Choe et al.	2016	Serum TWEAK as a biomarker for disease activity of systemic lupus erythematosus	70	SLEDAI	Spearman	0.222	-0.0179606	0.437779	0.225759	0.065
Mirioglu et al.	2020	Serum and urine TNF-like weak inducer of apoptosis, monocyte chemoattractant protein-1 and neutrophil gelatinase-associated lipocalin as biomarkers of disease activity in patients with systemic lupus erythematosus	61	Yes, SLEDAI	Spearman	0.4	0.15962	0.5956	0.423649	0.001
		Spearman_overall_fixed effect model (2 studies)	131			0.307	-0.67	0.9	0.319	0.1748

## Sheet: Pearson overall p-value calc.
		VCAM-1	VEGF	Thrombomodulin	ICAM-1	E-selectin	MCP-1	P-selectin	IP-10	Pentraxin-3	vWF	Angiopoeietin-2	Neopterin	Gas6	TWEAK
Calculations of p-values for overall correlations using t- distribution (Fixed-effects model)	Effect size (Fisher's z correlation, from Meta-Essentials)	0.490949	0.673361	0.684316	0.518864	N.A.	N.A.	N.A.	N.A.	N.A.	N.A.	N.A.	N.A.	N.A.	N.A.
	Standard error (SE, from Meta-Essentials)	0.114708	0.117041	0.0854358	0.101535	N.A.	N.A.	N.A.	N.A.	N.A.	N.A.	N.A.	N.A.	N.A.	N.A.
	Test statistic T (effect size / SE)	4.28	5.7532	8.00971	5.11021	N.A.	N.A.	N.A.	N.A.	N.A.	N.A.	N.A.	N.A.	N.A.	N.A.
	#studies	2	2	3	3	N.A.	N.A.	N.A.	N.A.	N.A.	N.A.	N.A.	N.A.	N.A.	N.A.
	k (degrees of freedom)	1	1	2	2	N.A.	N.A.	N.A.	N.A.	N.A.	N.A.	N.A.	N.A.	N.A.	N.A.
	p value using t distribution	0.1461	0.1096	0.0152	0.0362	N.A.	N.A.	N.A.	N.A.	N.A.	N.A.	N.A.	N.A.	N.A.	N.A.
	Test statistic T used for p-value determination with t(k)alpha-1 distribution

## Sheet: Spearman overall p-value calc.
		VCAM-1	VEGF	Thrombomodulin	ICAM-1	E-selectin	MCP-1	P-selectin	IP-10	Pentraxin-3	vWF	Angiopoeietin-2	Neopterin	Gas6	TWEAK
Calculations of p-values for overall correlations using t- distribution (Fixed-effects model)	Effect size (Fisher's z correlation, from Meta-Essentials)	0.288367	0.307128	0.292439	0.271069	0.121922	0.243618	0.0860937	0.206569	0.560288	0.363057	0.28504	N.A.	N.A.	0.31758
	Standard error (SE, from Meta-Essentials)	0.0492665	0.0518476	0.0529256	0.0521286	0.0563436	0.0451754	0.118678	0.0394976	0.057639	0.105409	0.0803219	N.A.	N.A.	0.0894427
	Test statistic T (effect size / SE)	5.8532	5.92367	5.52547	5.2	2.1639	5.39271	0.725438	5.2299	9.72064	3.44426	3.54872	N.A.	N.A.	3.55065
	#studies	6	6	5	6	5	8	2	5	5	2	2	N.A.	N.A.	2
	k (degrees of freedom)	5	5	4	5	4	7	1	4	4	1	1	N.A.	N.A.	1
	p value using t distribution	0.0021	0.002	0.0052	0.0035	0.0969	0.001	0.5986	0.0064	0.0006	0.1801	0.1748	N.A.	N.A.	0.1748
	Test statistic T used for p-value determination with t(k)alpha-1 distribution
